# Supplementary material for: Global Correlates of Cardiovascular Risk: A Comparison of 158 Countries
Source: Nutrients. 2018 Mar 26;10(4):411. doi: 10.3390/nu10040411 (PMC5946196; doi:10.3390/nu10040411)
Supplement: Supplementary file 1 [file nutrients-10-00411-s001.zip]

Archive with 2 entries (2 files):
- Supplementary dataset_Global correlates of CVD risk.xlsx
- Supplementary tables and figures_Global correlates of CVD risk.pdf
